# Supplementary material for: Identification of Key Aroma Compounds Associated with Olfactory Perception and Pleasantness in Processed Ginseng Products: Insights from GC-MS, Flavoromics, and Computational Modeling
Source: Foods. 2026 Apr 12;15(8):1337. doi: 10.3390/foods15081337 (PMC13114435; doi:10.3390/foods15081337)
Supplement: Supplementary file 1 [file foods-15-01337-s001.zip]

Archive with 1 entries (1 files):
- foods-4197222-supplementary.xlsx
