# Supplementary material for: Identification of Key Aroma Compounds Associated with Olfactory Perception and Pleasantness in Processed Ginseng Products: Insights from GC-MS, Flavoromics, and Computational Modeling
Source: Foods. 2026 Apr 12;15(8):1337. doi: 10.3390/foods15081337 (PMC13114435; doi:10.3390/foods15081337)
Supplement: Supplementary file 1 [file foods-15-01337-s001.zip › foods-4197222-supplementary.xlsx]

## Sheet: S1
Table S1. Grid docking parameters in molecular docking.
Ligand	Receptor	Spacing(angstrom)	Center grid box
			X center		Y center	Z center
Octanal	OR6A2	0.944	-10.464		-0.401	1.331
	IGF1	1	-5.727		6.753	10.971
β-Elemene	OR6A2	0.942	-7.731		-0.401	1.331
	IGF1	0.994	-5.727		6.753	10.971
Humulene	OR6A2	0.978	-1.128		-0.401	1.331
	IGF1	0.939	-5.727		-3.429	10.971
Caryophyllene	OR6A2	0.972	-10.308		-0.401	1.331
	IGF1	1	-5.727		6.753	10.971
β-selinene	OR6A2	0.933	-9.189		-0.401	2.756
	IGF1	1	4.182		6.53	10.971
Hexanal	OR6A2	0.858	-10.61		-0.401	1.331
	IGF1	0.914	-5.727		-0.747	10.971
5-Methylfurfural	OR6A2	0.894	-14.343		-0.401	1.331
	IGF1	0.964	-5.727		-5.753	10.971
Maltol	OR6A2	1	-12.596		-0.401	1.331
	IGF1	0.953	-5.727		3.49	14.702

## Sheet: S2
Table S2. Volatile components of ginseng products.
ID	RT	Category	Mass Spectral Library	Common Name	CAS	FG	WG	DG	RG	BG
G1	3.78	Esters	3,6-Octadecadiynoic acid, methyl ester	3,6-Octadecadiynoic acid, methyl ester	56554-43-9	-	-	-	-	0.04±0.01
G2	4.24	Aldehydes	Hexanal	Hexanal	66-25-1	0.35±0.03	1.15±0.03	1.12±0.10	0.82±0.02	0.36±0.10
G3	4.95	Furan derivatives	Furfural	Furfural	98-01-1	-	-	-	0.38±0.13	1.85±0.23
G4	5.36	Alcohols	3-Hexen-1-ol, (Z)-	3-Hexen-1-ol, (Z)-	928-96-1	0.04±0.00	-	-	-	-
G5	5.38	Furan derivatives	2-Furanmethanol	2-Furanmethanol	98-00-0	-	-	-	4.34±0.59	5.49±0.33
G6	5.57	Alcohols	2-Hydroxymethylcyclopentanol (trans)	2-Hydroxymethylcyclopentanol (trans)	1883-85-8	-	0.02±0.01	-	-	-
G7	5.7	Alcohols	1-Hexanol	1-Hexanol	111-27-3	0.40±0.02	-	-	-	-
G8	6	Miscellaneous compounds	Oxirane, (1-methylbutyl)-	2-pentan-2-yloxirane	53229-39-3	-	0.01±0.00	-	-	-
G9	6.61	Aldehydes	Heptanal	Heptanal	111-71-7	0.04±0.03	0.20±0.00	0.13±0.00	0.15±0.07	-
G10	7.03	Furan derivatives	Ethanone, 1-(2-furanyl)-	2-Acetylfuran	1192-62-7	-	-	-	0.11±0.11	0.80±0.09
G11	7.69	Terpenes	à-Pinene	à-Pinene	80-56-8	0.12±0.03	0.16±0.06	0.17±0.01	0.16±0.01	0.13±0.05
G12	8.28	Terpenes	Bicyclo[2.2.1]heptane, 2,2-dimethyl-3-methylene-, (1S)-	Bicyclo[2.2.1]heptane, 2,2-dimethyl-3-methylene-, (1S)-	5794-04-7	0.02±0.00	-	0.02±0.01	-	-
G13	8.4	Furan derivatives	2-n-Butyl furan	2-n-Butyl furan	4466-24-4	-	-	-	-	0.54±0.06
G14	8.42	Terpenes	Camphene	Camphene	79-92-5	-	0.03±0.02	-	-	-
G15	8.5	Aldehydes	2-Heptenal, (Z)-	2-Heptenal, (Z)-	57266-86-1	-	0.05±0.02	0.06±0.04	-	-
G16	8.85	Furan derivatives	2-Furancarboxaldehyde, 5-methyl-	5-Methylfurfural	620-02-0	-	-	-	-	0.69±0.20
G17	9.37	Terpenes	Bicyclo[3.1.1]heptane, 6,6-dimethyl-2-methylene-, (1S)-	(−)-β-Pinene	18172-67-3	0.52±0.13	0.31±0.13	0.84±0.47	0.33±0.02	0.23±0.06
G18	10.01	Terpenes	á-Pinene	á-Pinene	127-91-3	0.99±0.13	0.86±0.37	1.69±0.20	0.99±0.07	0.85±0.37
G19	10.54	Aldehydes	Octanal	Octanal	124-13-0	0.57±0.13	0.67±0.04	0.48±0.02	0.61±0.00	-
G20	11.73	Terpenes	D-Limonene	D-Limonene	5989-27-5	0.08±0.03	0.10±0.02	0.12±0.03	0.18±0.01	0.31±0.15
G21	12.27	Furan derivatives	2-Acetyl-5-methylfuran	2-Acetyl-5-methylfuran	1193-79-9	-	-	-	-	0.08±0.03
G22	12.45	Ketones	3-Octen-2-one	3-Octen-2-one	1669-44-9	-	0.03±0.00	-	-	-
G23	12.5	Aldehydes	Benzeneacetaldehyde	Benzeneacetaldehyde	122-78-1	-	-	-	0.01±0.00	-
G24	12.58	Ketones	7-Methylenebicyclo[3.2.0]hept-3-en-2-one	7-Methylenebicyclo[3.2.0]hept-3-en-2-one	119487-76-2	-	-	-	-	0.04±0.03
G25	12.78	Terpenes	á-Ocimene	á-Ocimene	13877-91-3	0.07±0.04	0.03±0.02	0.01±0.00	0.01±0.00	-
G26	13.37	Aldehydes	2-Octenal, (E)-	2-Octenal, (E)-	2548-87-0	0.01±0.01	0.04±0.00	0.03±0.01	0.06±0.00	0.05±0.02
G27	13.66	Heterocyclic compounds	3-Acetyl-1H-pyrroline	3-Acetylpyrrole	1072-82-8	-	-	-	0.10±0.02	0.62±0.07
G28	14.13	Alcohols	1-Octanol	1-Octanol	111-87-5	0.05±0.03	-	-	-	-
G29	14.9	Terpenes	Cyclohexene, 1-methyl-4-(1-methylethylidene)-	TERPINOLENE	586-62-9	-	-	-	0.07±0.02	0.25±0.15
G30	14.94	Heterocyclic compounds	Pyrazine, tetramethyl-	Pyrazine, tetramethyl-	1124-11-4	-	-	0.66±0.16	-	-
G31	15.39	Heterocyclic compounds	Pyrazine, 2-methoxy-3-(1-methylethyl)-	Pyrazine, 2-methoxy-3-(1-methylethyl)-	25773-40-4	0.21±0.11	0.05±0.01	-	-	-
G32	15.91	Aldehydes	Nonanal	Nonanal	124-19-6	0.04±0.02	0.06±0.01	0.16±0.02	0.14±0.01	0.16±0.01
G33	16.46	Heterocyclic compounds	Maltol	Maltol	118-71-8	-	-	-	1.14±0.37	3.45±0.68
G34	17.39	Miscellaneous compounds	2,4,6-Octatriene, 2,6-dimethyl-, (E,E)-	Alloocimene	3016-19-1	0.02±0.01	0.01±0.00	-	-	-
G35	18.1	Heterocyclic compounds	4H-Pyran-4-one, 2,3-dihydro-3,5-dihydroxy-6-methyl	4H-Pyran-4-one, 2,3-dihydro-3,5-dihydroxy-6-methyl	28564-83-2	-	-	-	0.03±0.01	0.27±0.15
G36	19.14	Aldehydes	2-Nonenal, (E)-	2-Nonenal, (E)-	18829-56-6	0.03±0.01	0.07±0.02	0.07±0.01	0.08±0.01	0.09±0.02
G37	19.8	Aldehydes	Undecanal	Undecanal	112-44-7	-	-	0.01±0.00	0.01±0.00	-
G38	19.83	Alcohols	2-Decen-1-ol	2-Decen-1-ol	22104-80-9	0.01±0.01	-	-	-	-
G39	20.08	Heterocyclic compounds	Pyrazine, 2-methoxy-3-(1-methylpropyl)-	Pyrazine, 2-methoxy-3-(1-methylpropyl)-	24168-70-5	0.01±0.00	0.01±0.00	0.01±0.00	-	-
G40	20.54	Ketones	1(2H)-Naphthalenone, octahydro-8a-methyl-	1(2H)-Naphthalenone, octahydro-8a-methyl-	91280-39-6	-	-	-	0.02±0.00	-
G41	20.57	Heterocyclic compounds	Pyrazine, 2-methoxy-3-(2-methylpropyl)-	Pyrazine, 2-methoxy-3-(2-methylpropyl)-	24683-00-9	0.02±0.01	0.02±0.00	0.03±0.00	-	-
G42	21.01	Alcohols	Terpineol	Terpineol	NA	-	-	-	0.02±0.00	0.05±0.01
G43	21.25	Furan derivatives	2-n-Heptylfuran	2-n-Heptylfuran	3777-71-7	0.01±0.00	0.01±0.00	-	0.02±0.00	0.02±0.00
G44	21.69	Miscellaneous compounds	Dodecane	Dodecane	112-40-3	-	0.03±0.01	0.02±0.00	-	-
G45	22.07	Aldehydes	Decanal	Decanal	112-31-2	0.10±0.03	0.05±0.02	0.08±0.03	0.07±0.01	0.05±0.02
G46	23.03	Terpenes	6,7-Dimethyl-1,2,3,5,8,8a-hexahydronaphthalene	6,7-Dimethyl-1,2,3,5,8,8a-hexahydronaphthalene	107914-92-1	0.01±0.00	0.09±0.02	0.14±0.03	0.04±0.01	0.08±0.03
G47	23.63	Heterocyclic compounds	3-Pyridinol, 4-amino-2-ethyl-6-methyl-	3-Pyridinol, 4-amino-2-ethyl-6-methyl-	NA	-	-	0.11±0.03	0.03±0.00	0.04±0.01
G48	23.85	Miscellaneous compounds	Benzene, 2-methoxy-4-methyl-1-(1-methylethyl)-	O-Methylthymol	1076-56-8	0.06±0.02	0.14±0.03	0.08±0.02	0.04±0.01	0.04±0.02
G49	24.7	Ethers	8,9-Dehydrothymol methyl ether	8,9-Dehydrothymol methyl ether	39701-08-1	-	0.04±0.01	-	-	-
G50	25.27	Heterocyclic compounds	4-Hydroxy-1,8-naphthyridine	1,8-Naphtyridin-4-ol	54569-29-8	-	-	-	-	0.02±0.00
G51	25.6	Aldehydes	2-Decenal, (E)-	2-Decenal, (E)-	3913-81-3	-	-	-	-	0.01±0.00
G52	26.18	Furan derivatives	4,7-Methanobenzofuran, 2,2'-oxybis[octahydro-7,8,8-trimethyl-, [2à(2'R*,3'aS*,4'R*,7'R*,7'aS*),3aà,4à,7à,7aà]-	(−)-MBF-OH dimer	81955-10-4	-	-	-	-	0.03±0.00
G53	26.24	Terpenes	1,4-Methano-1H-indene,octahydro-1,7a-dimethyl-4-(1-methylethenyl)-,[1S-(1à,3aá,4à,7aá)]-	1,4-Methano-1H-indene,octahydro-1,7a-dimethyl-4-(1-methylethenyl)-,[1S-(1à,3aá,4à,7aá)]-	87064-18-4	-	-	-	0.01±0.00	-
G54	26.29	Terpenes	2H-2,4a-Methanonaphthalene, 1,3,4,5,6,7-hexahydro-1,1,5,5-tetramethyl-, (2S)-	Isolongifolene	1135-66-6	0.01±0.00	0.01±0.00	-	-	-
G55	26.77	Ketones	6-(5-Methyl-furan-2-yl)-hexan-2-one	6-(5-Methyl-furan-2-yl)-hexan-2-one	NA	-	-	-	0.03±0.00	0.07±0.01
G56	27.34	Terpenes	Naphthalene, 1,2,4a,5,8,8a-hexahydro-4,7-dimethyl-1-(1-methyle thyl)-, (1à,4aá,8aà)-(ñ)-	Naphthalene, 1,2,4a,5,8,8a-hexahydro-4,7-dimethyl-1-(1-methyle thyl)-, (1à,4aá,8aà)-(ñ)-	5951-61-1	0.03±0.00	0.03±0.00	0.02±0.00	0.03±0.00	0.05±0.01
G57	28.35	Terpenes	Panaxene	Panaxene	871660-95-6	2.07±0.15	2.71±0.27	2.02±0.19	1.45±0.07	1.47±0.24
G58	29.73	Terpenes	Panaginsene	Panaginsene	871660-96-7	1.87±0.55	1.74±0.41	1.15±0.06	1.60±0.09	1.62±0.16
G59	30.3	Terpenes	Elemene isomer	Elemene isomer	NA	6.86±0.73	5.82±0.45	5.46±1.05	4.08±0.04	1.03±0.14
G60	30.8	Terpenes	Ginsinsene	Ginsinsene	871660-97-8	4.09±0.69	3.96±0.25	3.59±0.21	4.04±0.05	4.15±0.60
G61	31.43	Terpenes	Valerena-4,7(11)-diene	Valerena-4,7(11)-diene	351222-66-7	1.10±0.18	0.93±0.07	0.80±0.09	0.99±0.03	1.00±0.10
G62	31.98	Terpenes	Modephene	Modephene	68269-87-4	0.65±0.10	0.67±0.05	0.58±0.04	0.67±0.00	0.68±0.07
G63	32.87	Terpenes	á-Panasinsene	á-Panasinsene	NA	8.67±0.82	9.25±0.43	8.81±0.71	9.04±0.10	9.56±0.85
G64	33.17	Terpenes	á-Guaiene	á-Guaiene	3691-12-1	3.11±0.15	3.59±0.15	3.15±0.06	3.37±0.02	3.28±0.17
G65	33.77	Terpenes	Cyclohexane, 1-ethenyl-1-methyl-2,4-bis(1-methylethenyl)-, [1S-(1à,2á,4á)]-	β-Elemene	515-13-9	5.73±0.57	10.41±0.18	8.65±1.13	10.8±0.28	10.39±0.25
G66	33.9	Terpenes	1,1,4,7-Tetramethyl-1a,2,3,4,6,7,7a,7b-octahydro-1 H-cyclopropa[e]azulene	1,1,4,7-Tetramethyl-1a,2,3,4,6,7,7a,7b-octahydro-1 H-cyclopropa[e]azulene	405112-35-8	0.82±0.05	-	-	-	-
G67	34.23	Terpenes	Guaia-3,9-diene	Thymol	489-83-8	-	-	-	-	0.37±0.03
G68	34.77	Terpenes	1H-Cycloprop[e]azulene,1a,2,3,4,4a,5,6,7b-octahydro-1,1,4,7-tetramethyl-,[1aR-(1aà,4à,4aá,7bà)]-	a-Gurjunene	489-40-7	-	-	0.43±0.08	0.38±0.01	0.34±0.01
G69	35.09	Terpenes	Isocaryophillene	Isocaryophillene	NA	6.28±0.26	4.71±0.07	5.01±0.22	5.24±0.07	4.67±0.12
G70	35.86	Terpenes	1H-Cyclopropa[a]naphthalene, 1a,2,3,5,6,7,7a,7b-octahydro-1,1,7,7a-tetramethyl-, [1aR-(1aà,7à,7aà,7bà)]-	Aristol-1(10)-ene	17334-55-3	12.40±0.37	7.66±0.04	10.57±1.55	8.28±0.26	8.87±0.36
G71	35.96	Terpenes	1H-Cycloprop[e]azulene, decahydro-1,1,7-trimethyl-4-methylene	1H-Cycloprop[e]azulene, decahydro-1,1,7-trimethyl-4-methylene	72747-25-2	4.99±0.38	2.32±0.17	3.19±0.14	2.96±0.09	2.30±0.39
G72	36.15	Terpenes	(1S,4aR,7R)-1,4a-Dimethyl-7-(prop-1-en-2-yl)-1,2, 3,4,4a,5,6,7-octahydronaphthalene	(1S,4aR,7R)-1,4a-Dimethyl-7-(prop-1-en-2-yl)-1,2, 3,4,4a,5,6,7-octahydronaphthalene	52026-55-8	1.90±0.09	0.67±0.03	0.99±0.17	0.85±0.02	0.56±0.06
G73	36.5	Terpenes	Humulene	Humulene	6753-98-6	4.11±0.40	5.75±0.34	5.92±0.83	5.12±0.15	5.19±0.23
G74	36.84	Terpenes	cis-á-Farnesene	cis-á-Farnesene	28973-97-9	13.26±1.38	12.5±0.56	12.87±1.42	12.32±0.40	12.27±0.89
G75	37.13	Terpenes	Caryophyllene	Caryophyllene	87-44-5	5.18±0.26	6.76±0.18	6.13±0.23	5.58±0.10	5.22±0.36
G76	37.26	Terpenes	4a,8-Dimethyl-2-(prop-1-en-2-yl)-1,2,3,4,4a,5,6,7- octahydronaphthalene	4a,8-Dimethyl-2-(prop-1-en-2-yl)-1,2,3,4,4a,5,6,7- octahydronaphthalene	103827-22-1	1.52±0.02	1.89±0.13	1.57±0.08	1.66±0.04	1.45±0.31
G77	37.58	Terpenes	Naphthalene, decahydro-4a-methyl-1-methylene-7-(1-methylethe nyl)-, [4aR-(4aà,7à,8aá)]-	β-selinene	17066-67-0	1.32±0.41	1.65±0.35	1.69±0.10	1.63±0.03	0.95±0.23
G78	37.94	Terpenes	(1S,2E,6E,10R)-3,7,11,11-Tetramethylbicyclo[8.1.0 ]undeca-2,6-diene	Bicyclogermacrene	24703-35-3	8.57±1.28	8.38±0.29	8.97±0.79	7.43±0.18	5.82±0.95
G79	38.1	Terpenes	á-Bisabolene	á-Bisabolene	495-61-4	-	0.45±0.06	-	0.39±0.02	-
G80	38.49	Terpenes	1-Isopropyl-4,7-dimethyl-1,2,3,5,6,8a-hexahydronap hthalene	1-Isopropyl-4,7-dimethyl-1,2,3,5,6,8a-hexahydronap hthalene	16729-01-4	0.57±0.05	0.46±0.05	0.59±0.05	0.54±0.02	0.44±0.13
G81	38.63	Terpenes	Neoisolongifolene, 8,9-dehydro-	Neoisolongifolene, 8,9-dehydro-	67517-14-0	0.09±0.00	-	-	0.08±0.00	0.07±0.01
G82	38.67	Ketones	Ethanone, 1-(1,3-dimethyl-3-cyclohexen-1-yl)-	Ethanone, 1-(1,3-dimethyl-3-cyclohexen-1-yl)-	51733-68-7	-	0.14±0.02	0.12±0.04	0.09±0.01	-
G83	38.95	Alcohols	Pacifigorgiol	Pacifigorgiol	84014-68-6	0.11±0.02	0.13±0.02	0.12±0.02	0.12±0.01	0.09±0.03
G84	39.08	Alcohols	(1aR,3aS,7S,7aS,7bR)-1,1,3a,7-Tetramethyldecahy dro-1H-cyclopropa[a]naphthalen-7-ol	Maaliol	527-90-2	-	-	-	-	0.05±0.01
G85	39.13	Alcohols	Selin-6-en-4à-ol	Selin-6-en-4à-ol	118173-08-3	0.03±0.00	-	-	0.02±0.01	0.02±0.01
G86	39.18	Terpenes	ç-HIMACHALENE	ç-HIMACHALENE	NA	0.03±0.00	0.01±0.01	0.01±0.01	0.01±0.00	-
G87	39.25	Terpenes	1H-Cyclopropa[a]naphthalene, 1a,2,3,3a,4,5,6,7b-octahydro-1,1,3a,7-tetramethyl-, [1aR-(1aà,3aà,7bà)]-	β-Maaliene	489-29-2	-	-	-	0.16±0.01	0.09±0.03
G88	39.31	Terpenes	(4aR,8aS)-4a-Methyl-1-methylene-7-(propan-2-ylid ene)decahydronaphthalene	(4aR,8aS)-4a-Methyl-1-methylene-7-(propan-2-ylid ene)decahydronaphthalene	58893-88-2	-	0.31±0.04	0.30±0.04	-	-
G89	39.38	Alcohols	4aH-cycloprop[e]azulen-4a-ol, decahydro-1,1,4,7-tetramethyl	4aH-cycloprop[e]azulen-4a-ol, decahydro-1,1,4,7-tetramethyl	95975-84-1	-	-	-	-	0.21±0.06
G90	39.62	Miscellaneous compounds	Isoaromadendrene epoxide	Isoaromadendrene epoxide	NA	0.17±0.02	1.11±0.10	0.40±0.03	0.20±0.01	0.10±0.02
G91	39.76	Alcohols	(-)-Globulol	(-)-Globulol	489-41-8	0.07±0.01	0.17±0.02	0.12±0.02	0.17±0.02	0.27±0.07
G92	39.89	Alcohols	(1aR,4S,4aR,7R,7aS,7bS)-1,1,4,7-Tetramethyldeca hydro-1H-cyclopropa[e]azulen-4-ol	Epiglobulol	88728-58-9	0.04±0.00	0.04±0.02	0.03±0.01	0.18±0.02	0.29±0.07
G93	40.1	Alcohols	2-((4aS,8R,8aR)-4a,8-Dimethyl-3,4,4a,5,6,7,8,8a-o ctahydronaphthalen-2-yl)propan-2-ol	2-((4aS,8R,8aR)-4a,8-Dimethyl-3,4,4a,5,6,7,8,8a-o ctahydronaphthalen-2-yl)propan-2-ol	194607-96-0	0.04±0.00	-	-	0.06±0.01	0.08±0.02
G94	40.29	Alcohols	Neointermedeol	Neointermedeol	5945-72-2	0.16±0.02	0.58±0.08	0.27±0.05	0.17±0.02	0.18±0.05
G95	40.41	Alcohols	1H-Cycloprop[e]azulen-4-ol, decahydro-1,1,4,7-tetramethyl-, [1aR-(1aà,4á,4aá,7à,7aá,7bà)]-	viridiflorol	552-02-3	0.04±0.01	0.13±0.05	0.05±0.01	0.05±0.01	0.08±0.02
G96	40.54	Alcohols	Ginsenol	Ginsenol	117591-80-7	0.13±0.01	0.57±0.07	0.25±0.05	0.16±0.02	-
G97	40.7	Alcohols	(-)-Spathulenol	(-)-Spathulenol	77171-55-2	0.05±0.01	0.06±0.02	0.05±0.02	0.02±0.00	0.01±0.00
G98	40.77	Alcohols	.tau.-Muurolol	.tau.-Muurolol	5937-11-1	-	-	-	0.02±0.00	0.01±0.00
G99	41.11	Miscellaneous compounds	Aromadendrene oxide-(2)	Aromadendrene oxide-(2)	NA	0.06±0.01	0.06±0.01	0.04±0.02	0.02±0.00	0.02±0.00
G100	41.23	Alcohols	6-Isopropenyl-4,8a-dimethyl-1,2,3,5,6,7,8,8a-octah ydro-naphthalen-2-ol	6-Isopropenyl-4,8a-dimethyl-1,2,3,5,6,7,8,8a-octah ydro-naphthalen-2-ol	NA	0.02±0.02	0.05±0.01	0.01±0.01	0.02±0.00	0.01±0.00
G101	41.33	Ketones	9H-Cycloisolongifolene, 8-oxo-	9H-Cycloisolongifolene, 8-oxo-	NA	-	0.03±0.01	0.01±0.00	-	-
G102	41.46	Ketones	2R,6s-2,6,8,8-Tetramethyltricyclo[5.2.2.0(4,6)]und ecan-3-one	2R,6s-2,6,8,8-Tetramethyltricyclo[5.2.2.0(4,6)]und ecan-3-one	NA	-	0.01±0.00	-	-	-
G103	41.61	Alcohols	(1R,7S,E)-7-Isopropyl-4,10-dimethylenecyclodec-5- enol	4(15),5,10(14)-Germacratrien-1-ol	81968-62-9	-	0.02±0.00	0.01±0.00	-	-
G104	42.4	Alcohols	(E)-2-((8R,8aS)-8,8a-Dimethyl-3,4,6,7,8,8a-hexah ydronaphthalen-2(1H)-ylidene)propan-1-ol	(E)-2-((8R,8aS)-8,8a-Dimethyl-3,4,6,7,8,8a-hexah ydronaphthalen-2(1H)-ylidene)propan-1-ol	22387-74-2	0.03±0.01	0.02±0.01	0.02±0.01	0.01±0.01	0.01±0.00
G105	43.04	Terpenes	á-Longipinene	á-Longipinene	41432-70-6	0.01±0.00	-	0.02±0.02	-	-
“-” indicates that the content was not detected in GC-MS；“NA” indicates that the corresponding CAS was not located.

## Sheet: S3
Table S3. Olfactory and pleasantness attribute scores of five ginseng products.
sensory descriptors		FG	WG	DG	RG	BG
olfactory	Green	4.57a	3.78b	2.42c	0.92d	0.12e
	Roasty	0e	0.72d	1.58c	4.23b	4.77a
	Sweet	0.85e	2.2d	3.2c	4.2a	3.43b
	Woody	0.17e	1.75d	2.58c	3.6b	4.6a
	Medicinal	0.17e	1.75d	2.57c	3.73b	4.88a
pleasantness	Pleasantness	3.5b	3.45b	3.68b	4.33a	4.17a
	Harmony	3.97c	3.55d	3.67d	4.37b	4.6a
	Intensity	3.07e	3.87d	4.18c	4.72b	4.92a
	Purity	4.62a	3.92b	3.45c	3.95b	3.35c
	Overall liking	3.63b	3.5b	3.7b	4.33a	4.08a

## Sheet: S4
Table S4. Potential targets for receptors and ligands.
No.	Ginseng component targets	Pleasure targets	Olfactory targets	Overlapping Targets
1	CYP19A1	KPNA4	NRP1	SOD1
2	CA2	PRMT5	TAAR5	ABL1
3	CA1	NHERF1	KCNN4	CHRM5
4	CA4	MEIS2	OR1F1	DAO
5	AR	GNB5	EFNA2	CHRNA7
6	NR1I3	UNC13B	FGF17	SNCA
7	CES1	CPLX1	ADCY3	GSK3B
8	CES2	LIN7A	SLIT1	SULT1E1
9	ADH1A	CASK	SEMA7A	TGFB2
10	ADH1B	SLC22A2	MYCBP2	SYP
11	ADH7	GPR37	DHRS3	ACE
12	ADH4	TGFB1I1	SLIT2	IL2
13	ADH1C	ADCY6	OR2A4	AKR1C3
14	SRD5A1	PRKN	DUSP14	SYK
15	ALDH1A1	PPFIA3	TNFRSF6B	ADORA2A
16	CYP2A6	PPFIA2	EOMES	GNAL
17	PGR	PALM	TOMM40	ADORA3
18	NR4A1	RGS9	PDGFB	IGF1
19	IMPDH2	SNCG	GNRH1	FGFR1
20	HSPA1A	SLC22A5	NTRK1	ADORA1
21	PTK2B	TSPOAP1	IGF1	EPHB4
22	PAOX	HTR3B	APOD	MDM2
23	CHRM2	ZIC2	LPL	ERBB4
24	CHRM1	ADCY5	CSF1R	DUSP6
25	CHRM3	GNA14	CXCL1	OR6A2
26	MAOA	SOD1	UBC	OR10Z1
27	MAOB	ABL1	ADORA3
28	BMP2	NPY	FGFR1
29	PPIA	IFNB1	SKI
30	CASP3	GNAI2	ATP6V1B1
31	AKR1C3	ITGB2	ALOX15
32	CCNA2	HTR1A	ELK1
33	AKR1B1	CHRM5	DRD1
34	AKR1C2	ADRA2A	ERBB3
35	PIM1	GNAO1	ANOS1
36	EPHB4	ITGAM	OMG
37	NQO2	GNAT1	CD82
38	CDK2	DRD2	ADORA2A
39	DUSP6	DAO	ADORA2B
40	PPP5C	NPR1	TACR3
41	SHBG	KCNA2	SERPINB3
42	PDE4D	CHRNB2	ADORA1
43	ANXA5	ADRA2B	GNRHR
44	ADAM17	GNAT2	SDC4
45	CASP7	FLNA	OTX2
46	PPARG	CNR1	OR1D2
47	NOS3	SYT1	CRHR1
48	ESR1	TAF1	FBN1
49	CHEK1	DRD1	GNAL
50	NR3C2	DRD4	OPRD1
51	MAPK14	DRD5	WNT5A
52	PDPK1	TGM2	BUD31
53	BCHE	HTR1B	LHX2
54	TGFBR1	HTR2A	PLXNA3
55	ESRRG	ADORA2A	EPHB4
56	EGFR	TACR3	FGF8
57	TYMS	GNA11	BPIFB4
58	CFD	DDT	GNB1
59	KIF11	GCH1	RAC1
60	MAPK8	CHRNB4	RELN
61	GSR	ARRB2	MUC5AC
62	F10	CCKAR	MDM2
63	HSD17B1	CHRNA3	RUNX1
64	IGF1R	GRK4	ID2
65	RXRA	GRK5	PRB3
66	FNTA	HTR7	CYP24A1
67	PGF	PTGER1	AHNAK
68	CTNNA1	DRD3	FUT7
69	SORD	CHRNA7	EFEMP1
70	SRC	SNCA	PTPRS
71	TTR	GNAL	MYO7A
72	PRKACA	GDNF	CNGB1
73	HPN	OPRK1	DAG1
74	KDR	HTR2B	GPR18
75	GSK3B	CCR2	SEMA3A
76	MTAP	SLC1A1	POU6F1
77	EPHX2	GRK6	NWD1
78	MET	NR4A2	RTP5
79	HSD11B1	CHRNA4	ERBB4
80	HSP90AA1	HTR3A	SIX1
81	PTPN1	CXCL12	KISS1
82	F2	CSNK1D	EXT1
83	MMP12	NPY2R	GRIK5
84	HMGCR	PRLHR	DUSP6
85	MAPK10	RGS4	ZNF423
86	SULT2A1	GSK3A	UMODL1
87	TTPA	GSK3B	BEX5
88	DPP4	SULT1E1	RTP2
89	SOD2	CAV2	LRRK2
90	YARS1	GPR143	RPGRIP1L
91	ESR2	ADCY7	PTCRA
92	ALB	GFRA1	NSMF
93	PDE3B	RGS8	LDB1
94	AKR1C1	GNG2	IRF2BP1
95	HSPA8	SNAP25	SH2D3C
96	MMP8	TGFB2	GPR161
97	NR1H3	GNB1	APPL2
98	PDE4B	VAMP2	SLC24A4
99	MMP3	GNAS	PROKR2
100	MTHFD1	GNAI1	IL17RD
101	CCNT1	H3C1	OR7D4
102	HDAC8	DLG4	OR5AN1
103	ERBB4	H3-3A	OR10J5
104	ADH5	SLC6A3	TTC8
105	LCK	APBA1	BAHD1
106	ELANE	GNA12	GPBAR1
107	FGFR1	ATP7A	LMX1A
108	NR1H2	STX4	NDRG1
109	CYP2C9	GRIN2A	ANKS1A
110	ADK	PPFIA1	PROX1
111	GSTA1	SNX1	KISS1R
112	FABP4	GNA13	RTP4
113	PDE5A	GRM2	OR10C1
114	DHODH	CHRNA6	TAAR6
115	PPARA	GRK1	TCF12
116	MMP13	SNCB	MUC4
117	TRAPPC3	STX1A	OLFM1
118	THRB	DBN1	SH3GL3
119	NQO1	PTPRN	TRAF4
120	JAK3	KLHL12	SPRY4
121	ITK	GPRASP1	SEMA4C
122	GM2A	SLC35D3	BCL11B
123	AKT2	LRRK2	OR51E2
124	CRABP2	ARTN	CUEDC2
125	SHMT1	OPN5	REEP1
126	SULT2B1	H3C15	PROK2
127	FABP3	YRDC	ROBO2
128	SETD7	CADPS2	KIF13B
129	NR1I2	NAT8L	RIC8B
130	REN	MAPK15	FLRT3
131	MAPK1	TOMT	CHD7
132	FKBP1A	NCSTN	KIF17
133	CYP2C8	HDAC2	GNG13
134	NR1H4	PTPRN2	TAC3
135	ACADM	DTNBP1	IL20RA
136	PDK2	CLIC6	SCN11A
137	GSTP1	VPS35	PLXNA1
138	HNF4G	TAAR1	AGTPBP1
139	HCK	PPP1R9B	ATF5
140	JAK2	SIN3A	NR2E1
141	FABP7	PARK7	SHANK1
142	PYGL	ATXN2	F11R
143	IL2	SEPTIN5	ROBO1
144	FABP6	PINK1	OR2A25
145	IGF1	GPR88	OR14I1
146	AURKA	FOXP1	OR51F1
147	BACE1	LIN7B	OR2T8
148	ABL1	VTA1	OR2AT4
149	MME	FGF20	OR7C2
150	DCK	ZDHHC4	OR2J3
151	TGM3	LIN7C	OR2J2
152	NR3C1	TERF2IP	OR7C1
153	MAPKAPK2	ZDHHC3	OR6B1
154	SDS	CALY	OR6A2
155	RARA	EHD3	OR2C1
156	RARG	GABBR1	OR2H2
157	RBP4	RGS17	OR4E1
158	LGALS3	ZDHHC8	OR1E1
159	VDR	CADPS	OR10J1
160	FECH	ALK	OMP
161	PLA2G2A	SNX5	OR3A4P
162	DPEP1	PPFIA4	OR1E2
163	BHMT	DNAJC14	OR3A3
164	AMD1	KLF16	OR1G1
165	TEK	GPR52	OR3A2
166	BIRC7	DORIP1	OR2B6
167	BLVRB	QIP1	OR12D2
168	SULT1E1	HRMT1L5	RTP1
169	EIF4E	NHERF	BPIFB3
170	FOLH1	MRG1	OR5I1
171	ABO	UNC13	OR2F1
172	LCN2	MALS1	OR1Q1
173	MAP2K1	LIN2	OR8G1
174	HMOX1	OCT2	OR8B8
175	CTSK	ARA55	OR6B2
176	CTSB	KIAA0422	PAQR9
177	LTA4H	PARK2	OR2W3
178	KIT	KIAA0654	OR2C3
179	PPP1CC	KIAA0270	OR2AK2
180	RARB	BCSG1	OR7G1
181	PPARD	OCTN2	OR11H7
182	GLO1	BZRAP1	OR4M1
183	CBS	ABL	OR10P1
184	TGFB2	IFB	OR5T2
185	RXRB	GNAI2B	OR52L1
186	HNMT	CD18	OR52N4
187	RORA	ADRB2RL1	OR52B4
188	CASP1	ADRA2R	OR8D4
189	BCL2L1	CD11B	OR10G4
190	GART	GNATR	OR10G7
191	INSR	DAMOX	OR9G4
192	BCAT2	ANPRA	OR1L6
193	GSTT2B	ADRA2L1	OR1B1
194	PNMT	GNATC	OR1J2
195	OAT	FLN	OR13C5
196	RFK	CNR	OR13C9
197	ACOT9	SVP65	OR5H6
198	ADGRE2	BA2R	OR6B3
199	AIRE	DRD1B	OR6K6
200	ALDH3B1	HTR1DB	OR10T2
201	B3GALT4	HTR2	OR10X1
202	BMP10	ADORA2	OR6K3
203	C9ORF57	NK3R	OR10AG1
204	CA9	GA11	OR4L1
205	CCNA1	DYT5	OR5B3
206	CCNB1IP1	ARB2	OR51Q1
207	CD163L1	CCKRA	OR5W2
208	CEMIP	NACHRA3	OR8U3
209	CEP85	GPRK2L	OR9G1
210	CHD3	GPRK5	OR1S1
211	COX17	NACHRA7	OR1L1
212	CSNK1A1P1	NACP	OR2T6
213	CYP1A1	OPRK	OR51E1
214	DHRS9	CMKBR2	GPR148
215	DNAAF2	EAAC1	OR8D1
216	GJA9-MYCBP	GPRK6	OR5P3
217	GNA15	NOT	OR1E3
218	GNAL	NACRA4	TAAR8
219	H2BC6	5HT3R	OR2A5
220	HSD17B11	SDF1	OR7D2
221	JCHAIN	HCKID	TAAR9
222	KCNF1	GPR10	NRIP2
223	KIF7	STE	RTP3
224	LHFPL3	OA1	OR2H1
225	LRRC74A	KIAA0037	OR2J1
226	MFN1	GDNFRA	OR8D2
227	MIR128-1	SNAP	VN1R1
228	MIR583	SYB2	OR2AG1
229	MRPS18A	GNAS1	OR10A5
230	MYT1	H3FA	OR10A2
231	NCOR1P1	PSD95	OR10A4
232	NFXL1	H3.3A	OR2D2
233	NMBR	DAT1	OR51B5
234	NUF2	MINT1	OR51B6
235	OR10Z1	MC1	OR51M1
236	OR1A1B	STX4A	OR51J1
237	OR6A2	NMDAR2A	UBQLN3
238	PCDHA10	LIP1	OR2S2
239	PCDHA9	GPRC1B	OR52A1
240	PDE4A	RHOK	OR1A2
241	PEX2	STX1	OR51B2
242	PHACTR1	D0S117E	OR5BS1
243	PIK3C2A	ICA3	OR51C1
244	PLPPR5	C3IP1	OR2M5
245	PRH1-PRR4	GASP	OR6C74
246	PRKACB	FRCL1	OR5H15
247	REG1A	PARK8	OR6C68
248	RPA4	EVN	OR5K3
249	SBSN	GPR136	OR6C6
250	SLC39A5	HIST2H3A	OR2W5P
251	SLK	DRIP3	OR4C46
252	SNCA	CAPS2	OR5H14
253	SPINK4	CML3	OR6C70
254	STPG4	ERK7	OR6C65
255	TDRKH	COMT2	OR5H1
256	THUMPD3	KIAA0253	OR6C75
257	TRIM27	KIAA0387	OR5B21
258	TTTY5	BLOC1S8	OR2AG2
259	UBXN4	CLIC1L	OR6C76
260	UGT2B10	MEM3	OR5K4
261	WDR75	TA1	OR52A4P
262	ZFHX2	PPP1R6	OR4C45
263	ZNF525	ATX2	OR11H12
264	PTGS1	PNUTL1	OR7A17
265	PTGS2	STRG	OR2T1
266	GABRA2	HSPC215	OR10H2
267	SLC6A2	MALS2	OR10H3
268	GABRA3	C6orf55	OR1I1
269	ADRA1B	ZNF374	OR2B3
270	STS	MALS3	OR7A10
271	APOA2	DRIP5	OR2F2
272	ITGAL	HSD49	OR4F21
273	GC	DRD1IP	OR5F1
274	PTPN11	EHD2	OR4A8
275	SEC14L2	GPRC3A	OR5AL1
276	FABP5	RGSZ2	OR4Q2
277	SERPINA1	KIAA1292	OR5G3
278	SYK	CAPS	OR5AC1
279	MDM2	KIAA0897	OR10J4
280	WAS	DRIP78	OR52Z1P
281	MMP2	BTEB4	OR8U8
282	THRA	C14orf28	OR2T7
283	PRKCQ	IBP72	OR56A5
284	ZAP70	SLC9A3R1	OR8G3
285	PSAP	VELI1	OR5H8
286	S100A9	PERSYN	OR13C7
287	GRB2	KIAA0612	OR12D1
288	PIK3R1	JTK7	OR3A1
289	PCTP	IFNB	OR1D4
290	HSP90AB1	MFI7	OR1D5
291	PROCR	ADRBRL1	OR4D2
292	camC	ADRAR	OR10A3
293	PRSS1	CR3A	OR2B8
294	fhuA	ADRA2RL1	OR4D1
295	TYR	FLN1	OR1C1
296	DAO	SYT	OR7A5
297	ERN1	CCG1	OR2B11
298	QPCT	DRD1L2	OR10J3
299	LGALS7	TAC3R	OR2G6
300	LGALS7B	GCH	OR5M10
301	CSNK1G2	ARR2	OR4C11
302	ME2	GPRK4	OR4F3
303	XIAP	PARK1	OR2T5
304	MMP7	EAAT3	OR2T2
305	CBR1	NURR1	OR8G2P
306	AKT1	HTR3	OR2A2
307	PLAU	SDF1A	OR52W1
308	ARSA	GR3	OR4A47
309	ACE	RETL1	OR10K2
310	HK1	GSP	OR52E8
311	SSE1	HIST1H3A	OR7E24
312	GPI	H3F3	OR9H1
313	UCK2	X11	OR4N5
314	CTSS	MNK	OR4N4
315	LYZ	MGLUR2	OR8I2
316	TPH1	ICA512	OR5AS1
317	ARG1	KIAA0443	OR8H3
318	HINT1	PGR12	OR6V1
319	HEXB	H3C14	OR8H2
320	MMP1	IRIP	OR2L13
321	MMP9	KIAA1591	BPIFB6
322	MMP16	ERK8	OR5T1
323	FDPS	LRTOMT	OR2T33
324	BST1	UNQ1874	OR2T12
325	NT5M	My031	OR8G5
326	CDC42	TCCCTA00141	OR2L5
327	ITPKA	TAR1	OR2M7
328	CDK7	SCA2	OR2M3
329	TPSB2	SEP5	OR2L3
330	RAB5A	VELI2	OR13H1
331	DAPK1	HSPC228	OR11H1
332	TRDMT1	DC1	OR7G3
333	FGG	VELI3	OR2Z1
334	PMS2	RAP1	OR7G2
335	EEA1	PAST3	OR1M1
336	AK1	ZDHHCL1	OR7A2P
337	UAP1	CAPS1	OR10H4
338	RND3	HDJ3	OR10H5
339	Pfkfb1	NSLP2	OR4F17
340	HRAS	DRIP1	OR4C5
341	ADAM33	JBP1	OR4S1
342	TAP1	PRSN	OR4M2
343	DOT1L	RBP1	OR4F15
344	ERI1	CCGS	OR4F6
345	APAF1	HEAAC1	OR5AU1
346	PCK1	TINUR	OR11G2
347	GMPR	SDF1B	OR4E2
348	HADH	TRNR1	OR10G2
349	DTYMK	H3C2	OR10G3
350	RAP2A	H3F3A	OR6J1
351	GABRA1	TMEM13	OR4K17
352	GABRB1	H3F2	OR11H6
353	NCOA2	PP7517	OR11H4
354	CNR2	TRAR1	OR4N2
355	ADORA1	TNRC13	OR4K2
356	ADORA2A	UNQ3116	OR4K5
357	ADORA3	My012	OR4K1
358	PTPN2	UNQ5787	OR4K14
359	CYP1A2	PP8000	OR10AD1
360	TNF	ZNF378	OR6C4
361	JUN	KIAA1121	OR2AP1
362	F3	SKB1	OR10A7
363	ABI1	RIMBP1	OR9K2
364	CD36	TAF2A	OR4D9
365	TRPA1	H3FL	OR9Q2
366	CA12	PP781	OR52B6
367	ACHE	H3FM	OR52R1
368	SLC5A7	HIST1H3B	OR51D1
369	PARP10	H3C3	OR5AP2
370	CHRM4	H3FC	OR10W1
371	CHRNA4 CHRNB2	HIST1H3C	OR5B17
372	CHRM5	H3C4	OR4B1
373	CHRNA7	H3FB	OR4X2
374	MGLL	HIST1H3D	OR8J3
375	ADH6	H3C6	OR8J2
376	AKR7A5	H3FD	OR5T3
377	ALDH1A2	HIST1H3E	OR8H1
378	ALDH2	H3C7	OR8K1
379	ALDH3A1	H3FI	OR8B12
380	ALDH7A1	HIST1H3F	OR8A1
381	CCL12	H3C8	OR8B3
382	CEBPD	H3FH	OR2D3
383	CHGA	HIST1H3G	OR56A1
384	CXCL8	H3C10	OR52L2P
385	DDIT4	H3FK	OR56A4
386	KLF2	HIST1H3H	OR52E4
387	MIR101A	H3C11	OR52N2
388	MIR1188	H3FF	OR56B2
389	MIR1224	HIST1H3I	OR56B1
390	MIR1249	H3C12	OR4D11
391	MIR1306	H3FJ	OR4D10
392	MIR132	HIST1H3J	OR10V1
393	MIR136	H3-3B	OR5A2
394	MIR145	H3.3B	OR5A1
395	MIR153	H3F3B	OR4D6
396	MIR181B1	HIST2H3C	OR52H1
397	MIR184	H3C13	OR52E1
398	MIR188	HIST2H3D	OR52E2
399	MIR190A	PRO4317	OR51L1
400	MIR193A	PRO19576	OR51A4
401	MIR200A	PRO10200	OR51A2
402	MIR201	RGS20	OR51S1
403	MIR217	POMC	OR51T1
404	MIR221	PENK	OR51G2
405	MIR224	PDYN	OR51G1
406	MIR292	LTF	OR52K2
407	MIR299	ITGB3	OR52K1
408	MIR29B2	PRKCG	OR52M1
409	MIR3075	SYP	OR52I1
410	MIR3102	ACE	OR5D16
411	MIR326	PEBP1	OR5L2
412	MIR327	OPRM1	OR5D18
413	MIR328B	ADCY8	OR5L1
414	MIR337	OPRD1	OR5D14
415	MIR341	OPRL1	OR5D13
416	MIR3568	NPBWR1	OR4A15
417	MIR3582	NPBWR2	OR4P4
418	MIR3585	ARRB1	OR4C16
419	MIR3594	TMED10	OR4C15
420	MIR376A	GPM6A	OR6M1
421	MIR376C	COPB1	OR4D5
422	MIR381	IL2	OR6T1
423	MIR382	HBB	OR10S1
424	MIR411	MC1R	OR10G9
425	MIR421	PNOC	OR10G8
426	MIR425	TMED2	OR10D4P
427	MIR431	RTP4	OR4A4P
428	MIR433	SIGMAR1	OR4C13
429	MIR483	GABARAPL1	OR8J1
430	MIR541	DNAJB4	OR5M9
431	MIR6315	NPFFR2	OR5M3
432	MIR6317-1	GPR171	OR5M8
433	MIR6332	OGFR	OR5M1
434	MIR664-2	OGFRL1	OR5AR1
435	MIR667	RGSZ1	OR6Q1
436	MIR678	GIG12	OR1S2
437	MIR7B	GP3A	OR10Q1
438	MIRLET7F-1	PKCG	OR9Q1
439	MYC	DCP	OR9I1
440	SCARNA3	PBP	OR13A1
441	SNORA58	MOR1	OR1K1
442	TP53	OPRD	OR5C1
443	GABRA6	OOR	OR1L4
444	FGFR2	GPR7	OR1L8
445	ADRA1A	GPR8	OR1N2
446	FAAH	ARR1	OR1N1
447	TRPV1	TMP21	OR1J4
448	ACACA	M6A	OR1J1
449	ACACB	COPB	OR13F1
450	ACLY	MSHR	OR13C4
451	ACTA2	OFQ	OR13C3
452	AHR	RNP24	OR13C8
453	AIF1	IFRG28	OR13C2
454	ATF4	OPRS1	OR2K2
455	BAX	GEC1	OR13J1
456	BCL2	DNAJW	OR9A2
457	CASP8	GPR74	OR2A12
458	CASP9	H963	OR2A1
459	CAT	ZGAP1	OR9A1P
460	CCL2	LF	OR9A4
461	CCND1	DCP1	OR2I1
462	COL1A1	PEBP	OR2Y1
463	CP	ORL1	OR13D1
464	CPT1A	MSTP026	OR5H2
465	CPT2	Z3CXXC4	OR11L1
466	CTGF	SRBP	OR2T34
467	CYP3A4	HLJ1	OR2T35
468	DDIT3	NPFF2	OR10K1
469	DGAT1	AAG8	OR10R2
470	FAS	NPGPR	OR6Y1
471	FASN	HTR3E	OR6P1
472	FOXO1	MPDZ	OR10Z1
473	GAP43	BAIAP3	OR6K2
474	GFAP	CRH	OR6N1
475	GPT	SP1	OR6N2
476	GPX1	VIM	OR10J6P
477	HAVCR1	ADORA3	OR2L8
478	HSPA5	GNAZ	OR2AJ1
479	HSTRPA	RAB4A	OR14K1
480	IKBKB	HTR1D	OR13G1
481	IL10	HTR2C	OR2G3
482	IL1B	HTR1E	OR2G2
483	IL6	NOS1	OR6F1
484	INS1	FCER1G	OR2T10
485	IRF1	HTR1F	OR2T4
486	JAK1	AKR1C3	OR2T11
487	KEAP1	SYK	OR2T29
488	MLYCD	HTR5A	OR2T3
489	MTOR	GNAQ	OR2T27
490	NFE2L2	HTR6	OR4Q3
491	NFKB1	P2RX1	OR1P1
492	NOS2	ADAR	OR11H2
493	PARP1	MAZ	OR10AC1
494	PNPLA2	RAB4B	OR8S1
495	RELA	RHOA	OR8U1
496	SNAI1	YWHAZ	OR2L2
497	SOD1	ADARB1	OR5J2
498	SREBF1	PLCB3	OR4C3
499	STAT1	HTR4	OR6S1
500	STAT3	CC2D1B	OR4K15
501	SYN1	HTR3D	OR4K13
502	SYP	CYP2U1	OR4X1
503	TGFB1	RIC3	OR8K5
504	VCAM1	ATP11C	OR8K3
505	XBP1	LILRB1	OR52N1
506	ZEB1	HTR3C	OR56A3
507	ZEB2	MEGF10	OR52E5
		CHRNA10	OR52N5
		GPR35	OR52P1
		CHRNA9	OR52J3
		MUPP1	OR51F2
		KIAA0734	OR51H1
		TSFP1	OR51A7
		RAB4	OR52I2
		HTR1DA	OR4A16
		HTR1C	OR4C6
		HTR1EL	OR4S2
		DDH1	OR10A6
		GAQ	OR56B4
		P2X1	OR6X1
		ADAR1	OR10D3
		ZNF801	OR10G6
		ARH12	OR4A5
		ADAR2	OR5AK3P
		KIAA1836	OR5AK2
		UNQ720	OR1L3
		ATPIG	OR13C6P
		ILT2	OR2AE1
		KIAA1780	OR2W6P
		NACHRA10	OR1F12P
		NACHRA9	OR2V1
		HTRL	OR5K1
		HSD17B5	OR5K2
		DSRAD	OR14A16
		PP1596	OR14L1
		ARHA	OR14C36
		DRADA2	VN1R17P
		LGD1	CASKIN2
		ATPIQ	OR5P2
		LIR1	OR5B12
		KIAA0119	OR5B2
		G1P1	OR2M4
		RHO12	OR2M2
		RED1	OR2V2
		MIR7	OR2A7
		PGFS	OR2A14
		IFI4	OR14A2
		PRO1385	OR4C12
			OR4F4
			OR4K3
			OR1F2P
			OR5M11
			OR8B4
			OR8B2
			OR6C1
			OR52B2
			OR52E6
			OR2B2
			OR11A1
			OR52A5
			OR51V1
			OR51I1
			OR51I2
			OR52D1
			OR6C3
			OR6C2
			OR5AC2
			TAAR3P
			TAAR2
			OR1A1
			OR14J1
			OR5V1
			OR12D3
			OR2W1
			OR10H1
			OR51B4
			OR4N4C
			OR4M2B
			OR8U9
			OR9G9
			TMEM116
			OR4F5
			NRP
			PNR
			IK1
			OLFMF
			EPLG6
			UNQ161
			KIAA0511
			KIAA0813
			CD108
			KIAA0916
			RDH17
			SLIL3
			OR2A10
			MKP6
			DCR3
			TBR2
			C19orf1
			PDGF2
			GNRH
			MTC
			IBP1
			PRO187
			LIPD
			FMS
			GRO
			BFGFR
			ATP6B1
			LOG15
			HER3
			ADMLX
			OMGP
			KAI1
			ADORA2
			NK3R
			SCCA
			GRHR
			OLFR1
			CRFR
			FBN
			OPRD
			EDG2
			LH2
			PLXN4
			HTK
			AIGF
			C20orf186
			TC25
			MUC5
			AML1
			BHLHB26
			CYP24
			PM227
			FBLN3
			USH1B
			CNCG2
			GPCRW
			SEMAD
			BRN5
			C2orf85
			HER4
			PP5098
			GRIK2
			MKP3
			KIAA0760
			NADE2
			Z3CXXC2
			PARK8
			FTM
			NELF
			CLIM2
			NSP3
			DIP13B
			NCKX4
			GPR73L1
			IL17RLM
			OR7D4P
			BBS8
			KIAA0945
			TGR5
			CAP43
			ANKS1
			AXOR12
			IFRG28
			OR10C2
			TA4
			BHLHB20
			NOE1
			CNSA3
			CART1
			KIAA1739
			CTIP2
			PSGR
			C10orf66
			C2orf23
			BV8
			KIAA1568
			GAKIN
			KIAA1469
			KIAA1416
			KIAA1405
			NKNB
			UNQ681
			SCN12A
			NOV
			CCP1
			ATFX
			TLX
			JAM1
			DUTT1
			OR2A25P
			OR5BU1
			OR51F1P
			OR2T8P
			OR7C3
			OR7C4
			OR6A1
			OR2C2P
			FAT11
			OR4E1P
			OR1E5
			OR3A4
			OR1E4
			OR3A6
			OR1G2
			OLFRA04
			OR2B1
			Z3CXXC1
			C20orf185
			OLF1
			OLF3
			OR1Q2
			OR8G1P
			OR6B2P
			OR2W3P
			OR2C4
			OR2AK1P
			OR7G1P
			OR11H7P
			OR10P1P
			OR1L7
			OR1J3
			OR6B3P
			OR10X1P
			OR4L2P
			OR5B13
			OR5W2P
			OR5R1
			OR9G5
			OR1L2
			OR2T6P
			GPR164
			BTR
			OR8D3
			OR1E3P
			GPR102
			OR2A26
			TA3
			TMEM7
			OR2H6
			OR2J1P
			V1RL1
			OR2AG3
			OR10A1
			OR10A2P
			OR10A4P
			OR2D1
			OR51J1P
			OR51B1P
			OR5BS1P
			OR51C1P
			OR2M5P
			OR2W5
			OR2AG2P
			OR52A4
			OR2B3P
			OR4F21P
			OR4A8P
			OR5AL1P
			OR4Q2P
			OR5G3P
			OR5AC1P
			OR10J4P
			OR52Z1
			OR2T7P
			OR56A5P
			OR8G3P
			OR5H8P
			OR13C7P
			OR12D1P
			OLFRA03
			OR2B8P
			OR4D3
			OR10J3P
			OR4C11P
			OR4F16
			OR2T2P
			OR8G2
			OR2A17P
			OR52W1P
			OR7E24P
			OR9H1P
			OR2L14
			BPIL3
			OR5T1P
			OR8G5P
			OR2L11
			OR2M3P
			OR2Z2
			OR7A2
			OR4F11P
			OR4F12
			OR6J2
			OR10AD1P
			OR2AP1P
			OR9Q2P
			OR10W1P
			OR5B20P
			OR8J2P
			OR52L2
			OR56B2P
			OR56B1P
			OR4D11P
			OR4D10P
			OR5A1P
			OR52E1P
			OR51G3P
			OR52M1P
			OR4P3P
			OR10G10P
			OR10D4
			OR5C2P
			OR1L5
			OR1N3
			OR2AR1P
			OR2A12P
			OR2A42
			OR9A1
			OR2I1P
			OR6Y2
			OR10J6
			OR2AJ1P
			OR5AY1
			C14orf13
			OR1P1P
			C14orf15
			OR10AC1P
			OR2L12
			OR56A3P
			OR52P1P
			OR51H1P
			OR4S2P
			OR10D3P
			OR10G6P
			OR5AK3
			OR2AE2
			OR2W7P
			OR1F12
			OR5AT1
			OR14L1P
			OR5BF1
			VNRL4
			KIAA1139
			OR5B12P
			OR2V3
			OR2A14P
			OR5AX1
			OR4K3P
			OR1F2
			OR8B4P
			OR2B9
			OR11A2
			OR51A12
			GPR57
			GPR58
			OR5U1
			VEGF165R
			IKCA1
			OR1F10
			LERK6
			MEGF4
			SEMAL
			PAM
			SDR16C1
			TR6
			PEREC1
			SIS
			GRH
			TRK
			IGF-1
			GRO1
			CEK
			VATB
			KAL
			SAR2
			TAC3R
			SCCA1
			CRFR1
			SEX
			MYK1
			LPLUNC4
			MIG5
			CBFA2
			FBNL
			CNCG3L
			MPOU
			CXXC11
			PYST1
			NPHP14
			NGFRAP1L1
			KIAA1005
			UNQ272
			PKR2
			SEF
			DRG1
			KIAA0229
			GPR54
			Z3CXXC4
			TAR4
			HEB
			NOEL1
			SH3D2C
			MLN62
			SEMAI
			RIT1
			HOYS6
			SPG31
			KIAA0639
			UNQ856
			KIF3X
			UNQ585
			SNS2
			PLXN1
			KIAA1035
			JCAM
			OR2A27
			OR5BU1P
			OR6A2P
			OLFR2
			OR1E6
			OR3A5P
			OR3A7
			OR2B1P
			LPLUNC3
			OR2F3
			OR1Q3
			OR2W8P
			OR2C5P
			OR10P2P
			OR1J5
			OR5W3P
			OR5R1P
			OR2T9
			OR51E1P
			PGR6
			TA5
			OR2A8
			TAR3
			Z3CXXC3
			OR2H8
			VNR19I1
			OR51J2
			OR51C3P
			OR5G6P
			OR4F29
			OR8G4
			OR2A2P
			UNQ9373
			OR8G6
			OR2M6
			OR7A7
			OR4F18
			UNQ6469
			OR2I2P
			OR4Q4
			OR11H2P
			OR2L4P
			OR56A6
			OR5AV1P
			OR5B16
			OR2A6
			OR5AX1P
			TAAR3
			KCA4
			OR1F4
			SLIL1
			UNQ2424
			UNQ186
			TOM40
			LHRH
			TRKA
			GROA
			FGFBR
			VPP3
			KAL1
			ST6
			CRHR
			TYRO11
			CNCG4
			TCFB1
			Z3CXXC5
			OAZ
			NPHP8
			UNQ6115
			RTP
			ODIN
			TRAR4
			HTF4
			RNF83
			UNQ5855
			NNA1
			UNQ264
			OR2H3
			OR1E9P
			OR3A8P
			OR2B5
			OR2F3P
			OR10P3P
			OR52A3P
			TAR5
			TRAR3
			OST734
			OR4F19
			OR2I3P
			SK4
			OR1F5
			MGSA
			FLG
			KALIG1
			TSPAN27
			RCNC2
			OR2B6P
			OR2F4
			POGR
			TRAR5
			OR2I4P
			OR1F6
			SCYB1
			FLT2
			OR2F5
			PSGR2
			OR1F7
			HBGFR
			OR1F8
			OR1F9
			PRO1315
			PRO309
			PRO34088
			PRO301
			PRO34487
			PRO20026
			PRO212
			PRO4983
			PRO34070
			PRO1865
			PRO1155
